# Supplementary material for: Orthorexia Profiles in Athletes: A Multidimensional Analysis Using the Eating Habits Questionnaire (EHQ) and the Teruel Orthorexia Scale (TOS)
Source: Nutrients. 2025 Dec 5;17(24):3814. doi: 10.3390/nu17243814 (PMC12735428; doi:10.3390/nu17243814)
Supplement: Supplementary file 1 [file nutrients-17-03814-s001.zip]

Archive with 4 entries (3 files):
- nutrients-3989902-supplementary/
- nutrients-3989902-supplementary/Supplementary Table S1. Mean differences (SD) in EHQ, OrNe, and HeOr scores by diet, characteristics of the sport performed and use of supplements, by gender..pdf
- nutrients-3989902-supplementary/Supplementary Table S2. Descriptive characteristics of the clusters.pdf
- nutrients-3989902-supplementary/Supplementary Table S3. Cluster-specific partial correlation coefficients (r) among EHQ total and subscale scores, OrNe, and HeOr, adjusted for sex, age, and BMI..pdf
